# Supplementary material for: Microtransplantation improves the outcome of older patients with newly diagnosed acute myeloid leukemia: a single-center study with long-term follow-up
Source: Front Oncol. 2026 Feb 27;16:1736302. doi: 10.3389/fonc.2026.1736302 (PMC12982073; doi:10.3389/fonc.2026.1736302)
Supplement: Supplementary Table 1 — Adverse Events. [file Table1.xls]

## Sheet: Supplementary table 1
Supplemtary table 1. Adverse Events
Adverse events	All patients (n=29)	60-70 (n=20)	>70 (n=9)	p-value
Cardiac failure, n (%)	13(44.83)	6 (30.00)	7(77.78)	0.041
Arrhythmia, n (%)	6(20.69)	3(15.00)	3(33.33)	0.339
Elevated liver enzymes, n (%)	23(79.31)	16(80.00)	7(77.78)	>0.999
Nausea, n (%)	19(65.52)	13(65.00)	6(66.67)	>0.999
Vomiting, n (%)	17(58.62)	12(60.00)	5(55.56)	>0.999
Diarrhea, n (%)	13(44.83)	9(45.00)	4(44.44)	>0.999
Constipation, n (%)	2(6.90)	1(5.00)	1(11.11)	0.532
Oral mucositis, n (%)	12(41.38)	8(40.00)	4(44.44)	>0.999
Pulmonary infection, n (%)	23(79.31)	15(75.00)	8(88.89)	0.633
Sepsis, n (%)	5(17.24)	3(15.00)	2(22.22)	0.633
