# Supplementary material for: Microtransplantation improves the outcome of older patients with newly diagnosed acute myeloid leukemia: a single-center study with long-term follow-up
Source: Front Oncol. 2026 Feb 27;16:1736302. doi: 10.3389/fonc.2026.1736302 (PMC12982073; doi:10.3389/fonc.2026.1736302)
Supplement: Supplementary Table 2 — Clinical characteristics of 10 patients with long OS and 2 controls. [file Table2.xls]

## Sheet: Supplementary table 2
Supplemtary table 2. Clinical characteristics of 10 patients with long OS and 2 controls
Clinical characteristics	Patient 1	Patient 2	Patient 3	Patient 4	Patient 5	Patient 6	Patient 7	Patient 8	Patient 9	Patient10	Control 1	Control 2
Diagnosis	AML-2	AML-2	AML-5	AML-2	AML-5	AML-5	AML-2	AML-5	AML-4	AML-1	NA	NA
Age (years)	60	60	60	61	62	65	66	66	69	70	40	40
patient gender	Female	Female	Male	Female	Female	Male	Male	Male	Female	Female	Female	Male
MST courses	7	5	6	4	4	5	4	4	8	5	NA	NA
Donor age	32	34	27	35	33	37	36	38	38	43	NA	NA
Donor gender	Female	Male	Female	Male	Male	Female	Male	Male	Male	Male	NA	NA
Donor related or unrelated	related	unrelated	related	related	related	related	related	related	unrelated	related	NA	NA
MNC x108/kg	2.66	2.28	4.2	8.04	4.23	3.4	1.99	4.1	5.2	2.98	NA	NA
CD34+ cells x106/kg	1.94	1.66	3.86	2.74	4.02	1.7	2.05	3.57	3	1.34	NA	NA
CD3+ cells x108/kg	1.89	0.52	1.35	4.12	2.11	1.02	0.82	0.57	1.7	0.97	NA	NA
LFS (months)	105	140	128	124	104	65	42	178	204	149	NA	NA
OS (months)	106	141	129	125	105	66	43	179	205	150	NA	NA
RNA-sequencing (Yes/No)	No	No	No	No	Yes	Yes	No	No	Yes	Yes	Yes	Yes
Died (Yes/No)	No	No	No	No	No	Yes	No	No	No	No	No	No
