# Supplementary material for: Microtransplantation improves the outcome of older patients with newly diagnosed acute myeloid leukemia: a single-center study with long-term follow-up
Source: Front Oncol. 2026 Feb 27;16:1736302. doi: 10.3389/fonc.2026.1736302 (PMC12982073; doi:10.3389/fonc.2026.1736302)
Supplement: Supplementary Table 3 — Cumulative incidence of relapse and non-relapse mortality (NRM) estimated by competing risk analysis (Fine-Gray model) in microtransplanted AML patients. [file Table3.xls]

## Sheet: Supplementary table 3
Supplemtary table 3. Cumulative incidence of relapse and non-relapse mortality (NRM) estimated by competing risk analysis (Fine-Gray model) in microtransplanted AML patients.
Follow-up time (months)	60-70 (n = 20)		> 70 (n = 9)
	Relapse	NRM	Relapse	NRM
2	45.0% (22.4%–65.3%)	0.0% (NA)	66.7% (23.5%–89.3%)	0.0% (NA)
24	45.0% (22.4%–65.3%)	0.0% (NA)	66.7% (23.5%–89.3%)	0.0% (NA)
36	45.0% (22.4%–65.3%)	0.0% (NA)	66.7% (23.5%–89.3%)	0.0% (NA)
48	45.0% (22.4%–65.3%)	0.0% (NA)	66.7% (23.5%–89.3%)	0.0% (NA)
60	46.0% (22.4%–69.8%)	2.0% (NA)	66.7% (23.5%–89.3%)	0.0% (NA)
72	47.2% (22.4%–69.8%)	4.4% (NA)	66.7% (23.5%–89.3%)	0.0% (NA)
84	48.4% (22.4%–69.8%)	6.8% (NA)	66.7% (23.5%–89.3%)	0.0% (NA)
96	49.6% (22.4%–69.8%)	9.2% (NA)	66.7% (23.5%–89.3%)	0.0% (NA)
108	50.0% (26.3%–69.8%)	10.0% (1.5%–28.3%)	66.7% (23.5%–89.3%)	3.6% (NA)
120	50.0% (26.3%–69.8%)	10.0% (1.5%–28.3%)	66.7% (23.5%–89.3%)	8.9% (NA)
132	50.0% (26.3%–69.8%)	10.0% (1.5%–28.3%)	66.7% (23.5%–89.3%)	14.2% (NA)
144	50.0% (26.3%–69.8%)	10.0% (1.5%–28.3%)	66.7% (23.5%–89.3%)	19.5% (NA)
156	50.0% (26.3%–69.8%)	10.0% (1.5%–28.3%)	66.7% (23.5%–89.3%)	22.2% (1.7%–57.5%)
168	50.0% (26.3%–69.8%)	10.0% (1.5%–28.3%)	66.7% (23.5%–89.3%)	22.2% (1.7%–57.5%)
180	50.0% (26.3%–69.8%)	10.0% (1.5%–28.3%)	66.7% (23.5%–89.3%)	22.2% (1.7%–57.5%)
192	50.0% (26.3%–69.8%)	10.0% (1.5%–28.3%)	66.7% (23.5%–89.3%)	22.2% (1.7%–57.5%)
