# Supplementary material for: Microtransplantation improves the outcome of older patients with newly diagnosed acute myeloid leukemia: a single-center study with long-term follow-up
Source: Front Oncol. 2026 Feb 27;16:1736302. doi: 10.3389/fonc.2026.1736302 (PMC12982073; doi:10.3389/fonc.2026.1736302)
Supplement: Supplementary file 5 [file Table4.xls]

## Sheet: Supplementary table4
Supplementary table 4 immune markers
gene_id	gene_name
ENSG00000171860	C3AR1
ENSG00000196352	CD55
ENSG00000232810	TNF
ENSG00000123268	ATF1
ENSG00000065559	MAP2K4
ENSG00000157368	IL34
ENSG00000175104	TRAF6
ENSG00000019582	CD74
ENSG00000106178	CCL24
ENSG00000002586	CD99
ENSG00000116815	CD58
ENSG00000174130	TLR6
ENSG00000101665	SMAD7
ENSG00000174125	TLR1
ENSG00000163220	S100A9
ENSG00000118503	TNFAIP3
ENSG00000172936	MYD88
ENSG00000106100	NOD1
ENSG00000105369	CD79A
ENSG00000162924	REL
ENSG00000185386	MAPK11
ENSG00000161921	CXCL16
ENSG00000292348	CD99
ENSG00000168610	STAT3
ENSG00000118260	CREB1
ENSG00000174775	HRAS
ENSG00000141316	SPACA3
ENSG00000127445	PIN1
ENSG00000240972	MIF
ENSG00000198001	IRAK4
ENSG00000162711	NLRP3
ENSG00000271503	CCL5
ENSG00000064012	CASP8
ENSG00000166949	SMAD3
ENSG00000139193	CD27
ENSG00000122641	INHBA
ENSG00000143119	CD53
ENSG00000008517	IL32
ENSG00000136244	IL6
ENSG00000122223	CD244
ENSG00000184216	IRAK1
ENSG00000168918	INPP5D
ENSG00000054796	SPO11
ENSG00000159216	RUNX1
ENSG00000104312	RIPK2
ENSG00000115966	ATF2
ENSG00000057663	ATG5
ENSG00000013725	CD6
ENSG00000072736	NFATC3
ENSG00000134070	IRAK2
ENSG00000135404	CD63
ENSG00000112062	MAPK14
ENSG00000137752	CASP1
ENSG00000137462	TLR2
ENSG00000141646	SMAD4
ENSG00000183735	TBK1
ENSG00000255833	TIFAB
ENSG00000175387	SMAD2
ENSG00000022556	NLRP2
ENSG00000091592	NLRP1
ENSG00000143546	S100A8
ENSG00000131142	CCL25
ENSG00000131504	DIAPH1
ENSG00000107643	MAPK8
ENSG00000125730	C3
ENSG00000136930	PSMB7
ENSG00000167634	NLRP7
ENSG00000102245	CD40LG
ENSG00000077235	GTF3C1
ENSG00000065371	ROPN1
ENSG00000171552	BCL2L1
ENSG00000135597	REPS1
ENSG00000003400	CASP10
ENSG00000189108	IL1RAPL2
ENSG00000115232	ITGA4
ENSG00000122025	FLT3
ENSG00000078747	ITCH
ENSG00000102524	TNFSF13B
ENSG00000135341	MAP3K7
ENSG00000174123	TLR10
ENSG00000150455	TIRAP
ENSG00000005893	LAMP2
ENSG00000126456	IRF3
ENSG00000026508	CD44
ENSG00000196083	IL1RAP
ENSG00000277632	CCL3
ENSG00000174885	NLRP6
ENSG00000198492	YTHDF2
ENSG00000104894	CD37
ENSG00000182944	EWSR1
ENSG00000131323	TRAF3
ENSG00000091106	NLRC4
ENSG00000136869	TLR4
