# Supplementary material for: Microtransplantation improves the outcome of older patients with newly diagnosed acute myeloid leukemia: a single-center study with long-term follow-up
Source: Front Oncol. 2026 Feb 27;16:1736302. doi: 10.3389/fonc.2026.1736302 (PMC12982073; doi:10.3389/fonc.2026.1736302)
Supplement: Supplementary file 6 [file Table5.xls]

## Sheet: Supplementary table5
Supplementary table 5 AML marker
gene_id	gene_name
ENSG00000275395	FCGBP
ENSG00000075539	FRYL
ENSG00000188910	GJB3
ENSG00000095951	HIVEP1
ENSG00000114423	CBLB
ENSG00000173757	STAT5B
ENSG00000116815	CD58
ENSG00000137411	VARS2
ENSG00000101096	NFATC2
ENSG00000172175	MALT1
ENSG00000118503	TNFAIP3
ENSG00000143373	ZNF687
ENSG00000154415	PPP1R3A
ENSG00000100393	EP300
ENSG00000076242	MLH1
ENSG00000124713	GNMT
ENSG00000174371	EXO1
ENSG00000185686	PRAME
ENSG00000120952	PRAMEF2
ENSG00000169184	MN1
ENSG00000085978	ATG16L1
ENSG00000174775	HRAS
ENSG00000097007	ABL1
ENSG00000131759	RARA
ENSG00000143970	ASXL2
ENSG00000142867	BCL10
ENSG00000179295	PTPN11
ENSG00000197448	GSTK1
ENSG00000177084	POLE
ENSG00000179218	CALR
ENSG00000184634	MED12
ENSG00000143322	ABL2
ENSG00000180891	CUEDC1
ENSG00000109066	TMEM104
ENSG00000183317	EPHA10
ENSG00000080573	COL5A3
ENSG00000170776	AKAP13
ENSG00000111799	COL12A1
ENSG00000171848	RRM2
ENSG00000079805	DNM2
ENSG00000134853	PDGFRA
ENSG00000141200	KIF2B
ENSG00000166710	B2M
ENSG00000169508	GPR183
ENSG00000081842	PCDHA6
ENSG00000119535	CSF3R
ENSG00000103257	SLC7A5
ENSG00000135636	DYSF
ENSG00000114626	ABTB1
ENSG00000129173	E2F8
ENSG00000147050	KDM6A
ENSG00000257115	OR11H12
ENSG00000087460	GNAS
ENSG00000107485	GATA3
ENSG00000065526	SPEN
ENSG00000197919	IFNA1
ENSG00000146648	EGFR
ENSG00000141349	G6PC3
ENSG00000181143	MUC16
ENSG00000164061	BSN
ENSG00000115085	ZAP70
ENSG00000102098	SCML2
ENSG00000198216	CACNA1E
ENSG00000008300	CELSR3
ENSG00000172331	BPGM
ENSG00000126524	SBDS
ENSG00000143575	HAX1
ENSG00000187240	DYNC2H1
ENSG00000165731	RET
ENSG00000146950	SHROOM2
ENSG00000171094	ALK
ENSG00000041982	TNC
ENSG00000136527	TRA2B
ENSG00000110395	CBL
ENSG00000101972	STAG2
ENSG00000148602	LRIT1
ENSG00000083067	TRPM3
ENSG00000146216	TTBK1
ENSG00000054690	PLEKHH1
ENSG00000117400	MPL
ENSG00000157423	HYDIN
ENSG00000203914	HSP90B3P
ENSG00000165195	PIGA
ENSG00000196092	PAX5
ENSG00000070915	SLC12A3
ENSG00000182255	KCNA4
ENSG00000116062	MSH6
ENSG00000143379	SETDB1
ENSG00000133703	KRAS
ENSG00000204120	GIGYF2
ENSG00000048392	RRM2B
ENSG00000169249	ZRSR2
ENSG00000197299	BLM
ENSG00000148400	NOTCH1
ENSG00000123080	CDKN2C
ENSG00000002746	HECW1
ENSG00000196189	SEMA4A
ENSG00000160201	U2AF1
ENSG00000197561	ELANE
ENSG00000105429	MEGF8
ENSG00000175161	CADM2
ENSG00000163599	CTLA4
ENSG00000095002	MSH2
ENSG00000072201	LNX1
ENSG00000090402	SI
ENSG00000171862	PTEN
ENSG00000075213	SEMA3A
ENSG00000023839	ABCC2
ENSG00000167548	KMT2D
ENSG00000012048	BRCA1
ENSG00000096433	ITPR3
ENSG00000134184	GSTM1
ENSG00000099954	CECR2
ENSG00000019582	CD74
ENSG00000140968	IRF8
ENSG00000171435	KSR2
ENSG00000157404	KIT
ENSG00000055130	CUL1
ENSG00000168334	XIRP1
ENSG00000104320	NBN
ENSG00000151914	DST
ENSG00000157106	SMG1
ENSG00000026103	FAS
ENSG00000187624	C17orf97
ENSG00000149480	MTA2
ENSG00000134250	NOTCH2
ENSG00000229256	ST13P13
ENSG00000172936	MYD88
ENSG00000174231	PRPF8
ENSG00000134086	VHL
ENSG00000117983	MUC5B
ENSG00000113916	BCL6
ENSG00000145103	ILDR1
ENSG00000100504	PYGL
ENSG00000168610	STAT3
ENSG00000183117	CSMD1
ENSG00000137193	PIM1
ENSG00000112739	PRPF4B
ENSG00000204071	TCEAL6
ENSG00000064933	PMS1
ENSG00000072501	SMC1A
ENSG00000007312	CD79B
ENSG00000118322	ATP10B
ENSG00000157873	TNFRSF14
ENSG00000160691	SHC1
ENSG00000132938	MTUS2
ENSG00000156738	MS4A1
ENSG00000166407	LMO1
ENSG00000088305	DNMT3B
ENSG00000170953	OR8B12
ENSG00000067560	RHOA
ENSG00000135766	EGLN1
ENSG00000157554	ERG
ENSG00000168036	CTNNB1
ENSG00000072195	SPEG
ENSG00000164176	EDIL3
ENSG00000239389	PCDHA13
ENSG00000124275	MTRR
ENSG00000165119	HNRNPK
ENSG00000078369	GNB1
ENSG00000155511	GRIA1
ENSG00000119772	DNMT3A
ENSG00000126561	STAT5A
ENSG00000124762	CDKN1A
ENSG00000141510	TP53
ENSG00000149403	GRIK4
ENSG00000149295	DRD2
ENSG00000054118	THRAP3
ENSG00000171587	DSCAM
ENSG00000005339	CREBBP
ENSG00000120217	CD274
ENSG00000226807	MROH5
ENSG00000117318	ID3
ENSG00000185811	IKZF1
ENSG00000169032	MAP2K1
ENSG00000156136	DCK
ENSG00000138336	TET1
ENSG00000168066	SF1
ENSG00000173175	ADCY5
ENSG00000178691	SUZ12
ENSG00000117713	ARID1A
ENSG00000108691	CCL2
ENSG00000100888	CHD8
ENSG00000196090	PTPRT
ENSG00000135446	CDK4
ENSG00000234745	HLA-B
ENSG00000122735	DNAI1
ENSG00000030419	IKZF2
ENSG00000183337	BCOR
ENSG00000069399	BCL3
ENSG00000034971	MYOC
ENSG00000185070	FLRT2
ENSG00000113721	PDGFRB
ENSG00000115524	SF3B1
ENSG00000111642	CHD4
ENSG00000197283	SYNGAP1
ENSG00000248522	SBF1P1
ENSG00000167306	MYO5B
ENSG00000113302	IL12B
ENSG00000113520	IL4
ENSG00000124486	USP9X
ENSG00000171054	OR13H1
ENSG00000211897	IGHG3
ENSG00000015285	WAS
ENSG00000105639	JAK3
ENSG00000112576	CCND3
ENSG00000105388	CEACAM5
ENSG00000277632	CCL3
ENSG00000153707	PTPRD
ENSG00000171791	BCL2
ENSG00000125877	ITPA
ENSG00000291237	SOD2
ENSG00000213079	SCAF8
ENSG00000128594	LRRC4
ENSG00000076641	PAG1
ENSG00000068878	PSME4
ENSG00000162521	RBBP4
ENSG00000139083	ETV6
ENSG00000162676	GFI1
ENSG00000146247	PHIP
ENSG00000083520	DIS3
ENSG00000113318	MSH3
ENSG00000170927	PKHD1
ENSG00000152315	KCNK13
ENSG00000181555	SETD2
ENSG00000213281	NRAS
ENSG00000039139	DNAH5
ENSG00000139687	RB1
ENSG00000150893	FREM2
ENSG00000140839	CLEC18B
ENSG00000177455	CD19
ENSG00000122643	NT5C3A
ENSG00000103222	ABCC1
ENSG00000023445	BIRC3
ENSG00000232810	TNF
ENSG00000130826	DKC1
ENSG00000161547	SRSF2
ENSG00000142661	MYOM3
ENSG00000073670	ADAM11
ENSG00000100038	TOP3B
ENSG00000142273	CBLC
ENSG00000102043	MTMR8
ENSG00000147883	CDKN2B
ENSG00000078018	MAP2
ENSG00000284353	MIR142
ENSG00000049618	ARID1B
ENSG00000128052	KDR
ENSG00000156531	PHF6
ENSG00000095787	WAC
ENSG00000150907	FOXO1
ENSG00000161405	IKZF3
ENSG00000047365	ARAP2
ENSG00000197943	PLCG2
ENSG00000105369	CD79A
ENSG00000106462	EZH2
ENSG00000133083	DCLK1
ENSG00000076685	NT5C2
ENSG00000158516	CPA2
ENSG00000171456	ASXL1
ENSG00000205038	PKHD1L1
ENSG00000198838	RYR3
ENSG00000145675	PIK3R1
ENSG00000164362	TERT
ENSG00000058453	CROCC
ENSG00000102145	GATA1
ENSG00000107593	PKD2L1
ENSG00000185448	FAM47A
ENSG00000117020	AKT3
ENSG00000215262	KCNU1
ENSG00000270141	TERC
ENSG00000109471	IL2
ENSG00000113739	STC2
ENSG00000183258	DDX41
ENSG00000178562	CD28
ENSG00000198033	TUBA3C
ENSG00000139618	BRCA2
ENSG00000183765	CHEK2
ENSG00000054356	PTPRN
ENSG00000134538	SLCO1B1
ENSG00000096968	JAK2
ENSG00000107890	ANKRD26
ENSG00000177000	MTHFR
ENSG00000145362	ANK2
ENSG00000127528	KLF2
ENSG00000213999	MEF2B
ENSG00000074266	EED
ENSG00000120063	GNA13
ENSG00000198589	LRBA
ENSG00000120733	KDM3B
ENSG00000140538	NTRK3
ENSG00000159216	RUNX1
ENSG00000106804	C5
ENSG00000206503	HLA-A
ENSG00000261150	EPPK1
ENSG00000168685	IL7R
ENSG00000196218	RYR1
ENSG00000172578	KLHL6
ENSG00000198822	GRM3
ENSG00000102452	NALCN
ENSG00000122512	PMS2
ENSG00000073060	SCARB1
ENSG00000171345	KRT19
ENSG00000136383	ALPK3
ENSG00000105383	CD33
ENSG00000111252	SH2B3
ENSG00000038427	VCAN
ENSG00000166473	PKD1L2
ENSG00000021645	NRXN3
ENSG00000198286	CARD11
ENSG00000139540	SLC39A5
ENSG00000139163	ETNK1
ENSG00000182054	IDH2
ENSG00000215093	EEF1A1P29
ENSG00000162367	TAL1
ENSG00000198400	NTRK1
ENSG00000100030	MAPK1
ENSG00000272333	KMT2B
ENSG00000177409	SAMD9L
ENSG00000143341	HMCN1
ENSG00000182578	CSF1R
ENSG00000132911	NMUR2
ENSG00000102974	CTCF
ENSG00000105701	FKBP8
ENSG00000138413	IDH1
ENSG00000134460	IL2RA
ENSG00000183087	GAS6
ENSG00000122025	FLT3
ENSG00000164754	RAD21
ENSG00000164867	NOS3
ENSG00000100365	NCF4
ENSG00000148408	CACNA1B
ENSG00000136634	IL10
ENSG00000140464	PML
ENSG00000079841	RIMS1
ENSG00000149311	ATM
ENSG00000168769	TET2
ENSG00000120949	TNFRSF8
ENSG00000185640	KRT79
ENSG00000134369	NAV1
ENSG00000164438	TLX3
ENSG00000113360	DROSHA
ENSG00000112137	PHACTR1
ENSG00000138193	PLCE1
ENSG00000267534	S1PR2
ENSG00000189079	ARID2
ENSG00000085224	ATRX
ENSG00000103313	MEFV
ENSG00000107147	KCNT1
ENSG00000165671	NSD1
ENSG00000109670	FBXW7
ENSG00000111537	IFNG
ENSG00000075043	KCNQ2
ENSG00000010671	BTK
ENSG00000147889	CDKN2A
ENSG00000245848	CEBPA
ENSG00000100344	PNPLA3
ENSG00000100744	GSKIP
ENSG00000196712	NF1
ENSG00000169442	CD52
ENSG00000013573	DDX11
ENSG00000164929	BAALC
ENSG00000158545	ZC3H18
ENSG00000175591	P2RY2
ENSG00000157764	BRAF
ENSG00000257923	CUX1
ENSG00000164400	CSF2
ENSG00000171815	PCDHB1
ENSG00000132155	RAF1
ENSG00000119888	EPCAM
ENSG00000126249	PDCD2L
ENSG00000162434	JAK1
ENSG00000085185	BCORL1
ENSG00000168702	LRP1B
ENSG00000107731	UNC5B
ENSG00000108055	SMC3
ENSG00000187266	EPOR
ENSG00000066739	ATG2B
ENSG00000164309	CMYA5
ENSG00000100266	PACSIN2
ENSG00000123411	IKZF4
ENSG00000189056	RELN
ENSG00000164741	DLC1
ENSG00000204176	SYT15
ENSG00000085563	ABCB1
ENSG00000068078	FGFR3
ENSG00000121966	CXCR4
ENSG00000197410	DCHS2
ENSG00000204525	HLA-C
ENSG00000118971	CCND2
ENSG00000110092	CCND1
ENSG00000158825	CDA
ENSG00000055609	KMT2C
ENSG00000137364	TPMT
ENSG00000112877	CEP72
ENSG00000118058	KMT2A
ENSG00000149972	CNTN5
ENSG00000071564	TCF3
ENSG00000181163	NPM1
ENSG00000063244	U2AF2
ENSG00000144285	SCN1A
ENSG00000128340	RAC2
ENSG00000112333	NR2E1
ENSG00000066336	SPI1
ENSG00000164418	GRIK2
ENSG00000167325	RRM1
ENSG00000162733	DDR2
ENSG00000136997	MYC
ENSG00000137265	IRF4
ENSG00000130816	DNMT1
ENSG00000178573	MAF
ENSG00000109606	DHX15
ENSG00000007174	DNAH9
ENSG00000133119	RFC3
ENSG00000099995	SF3A1
ENSG00000136244	IL6
ENSG00000173821	RNF213
ENSG00000205755	CRLF2
ENSG00000185920	PTCH1
ENSG00000162654	GBP4
ENSG00000136492	BRIP1
ENSG00000164796	CSMD3
ENSG00000292363	CRLF2
ENSG00000134982	APC
ENSG00000121879	PIK3CA
ENSG00000174780	SRP72
ENSG00000121005	CRISPLD1
ENSG00000105397	TYK2
ENSG00000205413	SAMD9
ENSG00000177485	ZBTB33
ENSG00000152910	CNTNAP4
ENSG00000197646	PDCD1LG2
ENSG00000188389	PDCD1
ENSG00000163618	CADPS
ENSG00000196507	TCEAL3
ENSG00000171608	PIK3CD
ENSG00000170836	PPM1D
ENSG00000099956	SMARCB1
ENSG00000082898	XPO1
ENSG00000134516	DOCK2
ENSG00000143631	FLG
ENSG00000084674	APOB
ENSG00000264424	MYH4
ENSG00000179603	GRM8
ENSG00000055118	KCNH2
ENSG00000118777	ABCG2
ENSG00000104903	LYL1
ENSG00000107807	TLX1
ENSG00000115808	STRN
ENSG00000114861	FOXP1
ENSG00000178951	ZBTB7A
ENSG00000131711	MAP1B
ENSG00000067842	ATP2B3
ENSG00000185338	SOCS1
ENSG00000168811	IL12A
ENSG00000182771	GRID1
ENSG00000152217	SETBP1
ENSG00000012124	CD22
ENSG00000187391	MAGI2
ENSG00000135363	LMO2
ENSG00000102755	FLT1
ENSG00000125538	IL1B
ENSG00000184937	WT1
ENSG00000086205	FOLH1
ENSG00000119684	MLH3
ENSG00000131323	TRAF3
ENSG00000179348	GATA2
ENSG00000091106	NLRC4
ENSG00000164619	BMPER
